# Supplementary material for: Role of the light fraction of soil organic matter in trace elements binding
Source: PLoS One. 2019 May 30;14(5):e0217077. doi: 10.1371/journal.pone.0217077 (PMC6542554; doi:10.1371/journal.pone.0217077)
Supplement: S1 File — (XLS) [file pone.0217077.s001.xls]

## Sheet: Sheet1
	The total content of Cd in LF-14th day of incubation [mg.kg-1]										The total content of Cd in LF-450th day of incubation [mg.kg-1]
combinations	reapeat 1	reapeat 2	reapeat 3	reapeat 4	reapeat 5	reapeat 6	mean	SD		combinations	reapeat 1	reapeat 2	reapeat 3	reapeat 4	reapeat 5	reapeat 6	mean	SD
Manure	10.28	10.13	10.19	10.19	10.21	10.12	10.1867	0.0581951		Manure	6.41	6.41	6.44	6.43	6.41	6.38	6.41333	0.0206559
straw	12.24	12.54	12.08	11.42	12.55	12.63	12.2433	0.455222		straw	7.23	7.88	6.02	7.26	6.63	8.12	7.19	0.77846
nil	10.06	9.48	10.32	10.52	9.34	10.62	10.0567	0.538058		nil	6.92	6.88	7.06	6.21	7.24	7.19	6.91667	0.374308
	The total content of Cu in LF-14th day of incubation [mg.kg-1]										The total content of Cu in LF-450th day of incubation [mg.kg-1]
combinations	reapeat 1	reapeat 2	reapeat 3	reapeat 4	reapeat 5	reapeat 6	mean	SD		combinations	reapeat 1	reapeat 2	reapeat 3	reapeat 4	reapeat 5	reapeat 6	mean	SD
Manure	4680	4615	4510	4845	4762	4669	4680.17	115.927		Manure	4334	4375	4108	4380	4459	4350	4334.33	118.957
straw	3766	4038	4018	4290	4112	3844	4011.33	188.007		straw	3969	4014	3940	3908	4005	3915	3958.5	45.0278
nil	4900	4893	4732	4712	4900	5025	4860.33	118.154		nil	4107	4299	4420	4239	4301	4081	4241.17	128.503
	The total content of Pb in LF-14th day of incubation [mg.kg-1]										The total content of Pb in LF-450th day of incubation [mg.kg-1]
combinations	reapeat 1	reapeat 2	reapeat 3	reapeat 4	reapeat 5	reapeat 6	mean	SD		combinations	reapeat 1	reapeat 2	reapeat 3	reapeat 4	reapeat 5	reapeat 6	mean	SD
Manure	3459	3462	3320	3306	3205	3205	3326.17	114.807		Manure	2255	2241	2265	2268	2251	2249	2254.83	10.1669
straw	4013	4070	3544	3786	3650	3523	3764.33	234.775		straw	2311	2310	2319	2326	2310	2289	2310.83	12.4486
nil	3105	3104	3105	3106	3103	3098	3103.5	2.88097		nil	1970	1953	2051	2031	1970	1865	1973.33	65.6191
	The total content of Zn in LF-14th day of incubation [mg.kg-1]										The total content of Zn in LF-450th day of incubation [mg.kg-1]
combinations	reapeat 1	reapeat 2	reapeat 3	reapeat 4	reapeat 5	reapeat 6	mean	SD		combinations	reapeat 1	reapeat 2	reapeat 3	reapeat 4	reapeat 5	reapeat 6	mean	SD
Manure	2341	2148	2647	2630	2348	2032	2357.67	248.302		Manure	1418	1370	1518	1524	1377	1394	1433.5	69.7933
straw	2089	2026	2238	1981	1909	1832	2012.5	142.246		straw	1201	1202	1291	1201	1305	1121	1220.17	67.9895
nil	1873	1880	1889	1864	1863	1871	1873.33	9.89276		nil	1210	1248	1192	1212	1199	1201	1210.33	19.8662
