# Supplementary material for: Role of the light fraction of soil organic matter in trace elements binding
Source: PLoS One. 2019 May 30;14(5):e0217077. doi: 10.1371/journal.pone.0217077 (PMC6542554; doi:10.1371/journal.pone.0217077)
Supplement: S2 File — (XLS) [file pone.0217077.s002.xls]

## Sheet: Sheet1
	Cd 14th day of incubation [mg.kg-1]								Cd 450th day of incubation [mg.kg-1]
combinations	F1	F2	F3	F4	F5	F6		combinations	F1	F2	F3	F4	F5	F6
manure	0.00805556	0.886111	0.853889	1.32648	0.0805556	0.904907		manure	0.0489374	0.716047	1.61673	0.774591	0.0270206	0.876669
straw	0.00780583	0.885961	0.862544	1.31658	0.0780583	0.869049		straw	0.0545411	0.649681	1.74692	0.571077	0.0288747	0.968907
nil	0.00733641	0.766654	0.799668	1.51619	0.0733641	0.816786		nil	0.0513996	0.632388	1.68492	0.733454	0.0259885	0.851846
	Cu 14th day of incubation [mg.kg-1]								Cu 450th day of incubation [mg.kg-1]
combinations	F1	F2	F3	F4	F5	F6		combinations	F1	F2	F3	F4	F5	F6
manure	4.02201	24.8399	601.971	799.325	731.98	283.386		manure	7.12584	70.2756	668.882	810.989	600.555	311.08
straw	5.52297	23.3097	620.254	795.404	583.857	327.854		straw	5.43472	52.7635	622.359	818.361	530.552	364.011
nil	4.81263	21.9146	634.39	803.384	694.256	268.644		nil	5.28844	55.65	627.96	818.834	652.286	298.284
	Pb 14th day of incubation [mg.kg-1]								Pb 450th day of incubation [mg.kg-1]
combinations	F1	F2	F3	F4	F5	F6		combinations	F1	F2	F3	F4	F5	F6
manure	0.768973	38.9571	328.922	404.083	219.281	175.871		manure	3.20298	77.8399	331.285	492.613	86.9025	176.04
straw	1.22458	40.9826	366.557	412.07	231.854	131.71		straw	4.19508	81.6543	341.6	546.36	99.7331	120.858
nil	0.681964	26.4555	306.884	450.755	194.242	156.381		nil	4.1411	85.0404	278.415	517.637	86.2482	163.918
	Zn 14th day of incubation [mg.kg-1]								Zn 450th day of incubation [mg.kg-1]
combinations	F1	F2	F3	F4	F5	F6		combinations	F1	F2	F3	F4	F5	F6
manure	2.05626	66.3539	112.145	158.49	53.2519	77.4525		manure	5.17462	71.318	131.8	152.457	42.009	79.5
straw	1.88291	69.9574	107.587	125.489	46.928	63.8162		straw	4.83809	59.6068	123.8	137.079	39.5615	55.512
nil	1.33899	54.8984	101.345	128.208	58.0227	70.5065		nil	4.68633	64.8516	121.1	141.311	40.0141	62.175
