# Supplementary material for: Role of the light fraction of soil organic matter in trace elements binding
Source: PLoS One. 2019 May 30;14(5):e0217077. doi: 10.1371/journal.pone.0217077 (PMC6542554; doi:10.1371/journal.pone.0217077)
Supplement: S3 File — (XLS) [file pone.0217077.s003.xls]

## Sheet: Sheet1
	The DOC concentration at 14th day of incubation [mg.dm-3]
combinations	reapeat 1	reapeat 2	reapeat 3	reapeat 4	reapeat 5	reapeat 6	mean	SD
Manure	294.4	273.3	273.5	287.1	271.3	282.8	280.4	9.2464
straw	212.6	265	264.4	244.9	230.6	205.1	237.1	25.4992
nil	243.6	236.6	249.8	250.2	249.6	230	243.3	8.38356
	The DOC concentration at 450th day of incubation [mg.dm-3]
combinations	reapeat 1	reapeat 2	reapeat 3	reapeat 4	reapeat 5	reapeat 6	mean	SD
Manure	544.3	710.4	536.4	600.3	589.1	603.9	597.4	62.3364
straw	456	442	481.1	454.3	487.2	437.6	459.7	20.2917
nil	490	496.3	542.6	492.3	502.6	533.8	509.6	22.7331
